# Supplementary material for: The link between climate change, food security and fertility: The case of Bangladesh
Source: PLoS One. 2021 Oct 21;16(10):e0258196. doi: 10.1371/journal.pone.0258196 (PMC8530311; doi:10.1371/journal.pone.0258196)
Supplement: S1 Data — (XLSX) [file pone.0258196.s001.xlsx]

## Sheet: Ark1
year	meanrain	maxrain	meantemp	maxtemp	tfr	rice	wheat	pulse	infant mortality	fertilizer consumption	gdppc from non-agriculture
1966	6.12009	140.957	25.7061	30.5136	6.901	14363000	35600	101600	153.3	176.095	185.271
1967	5.51851	132.714	25.0585	30.612	6.92	16757000	53900	85300	151.6	192.192	168.735
1968	6.24901	156.15	25.0283	29.5668	6.935	17015504	58900	88400	150.3	271.2	188.347
1969	6.35706	167.227	25.3764	30.4223	6.945	18007296	93500	122610	149.3	298.683	177.881
1970	6.7449	160	25.4639	29.7482	6.947	16714900	104700	120736	148.7	178.623	186.836
1971	8.0798	177.045	25.1356	27.2874	6.942	14896689	111800	119229	148.2	537.386	186.546
1972	4.47492	130.095	25.636	30.4285	6.982	15133678	115012	136000	147.6	197.448	130.191
1973	6.8695	147.435	25.7686	29.82	6.904	17862704	90963	140000	147	140.334	142.256
1974	7.43493	174.909	25.4973	28.3788	6.869	16929568	110929	150000	146.1	277.706	153.404
1975	5.71689	142.783	25.4224	30.0428	6.821	19142624	116714	150000	144.8	140.39	126.65
1976	6.42054	173.75	25.6203	30.5117	6.758	17628320	218174	150000	143.2	164.195	165.389
1977	7.20652	151.893	25.2951	28.3861	6.681	19451488	259456	150000	141.1	272.047	176.013
1978	6.86713	170.52	25.4896	29.8887	6.59	19582160	347997	150000	138.8	217.861	164.283
1979	5.25015	169.321	26.1345	30.8848	6.483	19109472	494031	150000	136.3	202.831	174.14
1980	5.64946	129.741	25.8033	29.4937	6.359	20821008	822706	160000	133.5	215.445	241.469
1981	7.04323	156.481	25.4255	28.6153	6.217	20445872	1092513	160000	130.7	181.478	255.473
1982	6.4863	167.138	25.6955	30.3104	6.058	21324640	967389	160000	127.7	172.325	256.1
1983	7.89127	188.241	25.4953	30.0767	5.884	21761008	1095370	170000	124.5	146.155	260.709
1984	7.78324	188.241	25.4763	30.6168	5.698	21933456	1211132	176400	121.2	158.129	252.103
1985	6.22811	146.433	25.7379	30.5457	5.501	22556288	1463630	187500	117.9	125.004	260.366
1986	6.89066	195.967	25.7724	31.1095	5.298	23110032	1041825	170900	114.3	137.27	266.692
1987	7.44894	176.484	25.9421	30.321	5.092	23120624	1090990	168800	110.7	109.167	268.394
1988	7.67887	169.935	25.8996	30.3313	4.887	23316464	1048015	185800	107.1	106.117	273.186
1989	5.79707	141.594	25.323	29.0518	4.686	26784480	1021950	160521	103.4	121.8	276.956
1990	7.15223	154.688	25.2727	30.9078	4.494	26777904	890000	173086	99.7	131.457	285.801
1991	7.65201	173.206	25.3712	28.9057	4.314	27242000	1004290	179290	95.9	125.613	284.029
1992	5.05063	130.559	25.3888	31.0681	4.146	27373000	1065050	187530	92.2	103.47	297.844
1993	7.32095	155.182	25.2363	30.3761	3.99	26928000	1175630	174635	88.4	90.4899	319.228
1994	5.43788	113.059	25.4357	30.1136	3.846	25124000	1131000	190000	84.7	109.307	327.284
1995	6.58152	182.636	25.6363	30.6715	3.713	26399000	1244990	192000	81	114.723	334.119
1996	6.26576	159.394	25.603	29.8627	3.592	28182000	1369130	183000	77.3	121.215	360.86
1997	6.34994	152.909	25.0646	29.8693	3.479	28152000	1454100	182000	73.7	122.267	369.28
1998	7.61171	169.636	25.6499	29.565	3.372	29710000	1802815	186000	70.1	111.349	383.678
1999	7.32276	165.514	25.8305	30.8881	3.27	34430000	1908000	166380	66.7	123.974	393.193
2000	7.02717	157.657	25.309	30.0277	3.17	37627500	1840000	166000	63.4	114.772	405.688
2001	6.78995	155.486	25.4477	30.1542	3.071	36269000	1673000	158000	60.3	123.739	423.028
2002	7.47927	158.029	25.3362	29.8701	2.973	37593000	1606000	151000	57.3	129.205	438.299
2003	6.26132	151.853	25.3423	29.7261	2.876	38361420	1506710	153000	54.6	130.441	455.575
2004	7.35182	216.765	25.3959	30.5878	2.782	36235976	1253380	134000	52	140.643	474.975
2005	6.8897	184.382	25.7505	31.1551	2.69	39795616	975985	136085	49.5	164.73	502.859
2006	5.8441	151.588	25.8522	31.0029	2.603	40773000	735000	107250	47.1	172.071	532.721
2007	7.52377	178.294	25.3229	31.7465	2.522	43181000	737000	82735	44.8	156.549	564.935
2008	6.54957	163.371	25.4231	30.0188	2.449	46742000	844000	71851	42.6	207.781	593.605
2009	6.11609	160.114	25.8568	30.3347	2.384	48144000	849046	76009	40.5	238.082	620.303
2010	5.90262	165	25.967	30.3539	2.328	50061200	901490	81705	38.6	306.318	648.348
2011	6.83679	154.771	25.2722	31.0012	2.279	50627000	972085	83336	36.8	415.417	683.979
2012	6.29243	159.114	25.504	31.0229	2.236	50497000	995356	89000	35.1	407.84	725.693
2013	6.29918	151.429	25.4018	29.9727	2.199	51534000	1255000	103125	33.5	384.247	766.694
2014	5.65479	156.457	25.6343	30.2114	2.165	51806593	1303000	110197	32.1	469.366	805.273
2015	7.62896	173.371	25.6768	28.9163	2.133	51805464	1348000	120714	30.6	476.95	854.206
